# Supplementary material for: Immunogenicity and Immune Memory after a Pneumococcal Polysaccharide Vaccine Booster in a High-Risk Population Primed with 10-Valent or 13-Valent Pneumococcal Conjugate Vaccine: A Randomized Controlled Trial in Papua New Guinean Children
Source: Vaccines (Basel). 2019 Feb 4;7(1):17. doi: 10.3390/vaccines7010017 (PMC6466212; doi:10.3390/vaccines7010017)
Supplement: Supplementary file 1 [file vaccines-07-00017-s001.zip]

Archive with 7 entries (6 files):
- Supplement materials/Vaccines_van den Biggelaar_Figure S1/
- Supplement materials/Vaccines_van den Biggelaar_Figure S1/Figure S1 partA.JPG
- Supplement materials/Vaccines_van den Biggelaar_Figure S1/Figure S1 partB.JPG
- Supplement materials/Vaccines_van den Biggelaar_Figure S1/Figure S1 partC.JPG
- Supplement materials/Vaccines_van den Biggelaar_Figure S1/Figure S1 partD.JPG
- Supplement materials/Vaccines_van den Biggelaar_Figure S1/Thumbs.db
- Supplement materials/Vaccines_Van den Biggelaar_SUPPLEMENT TABLES.docx
